# Supplementary material for: Antihypertensive, Anti-Inflammatory, and Antiangiogenic In Silico Activity of Lactoferrin-Derived Peptides of Equine Milk Hydrolysate
Source: Biomedicines. 2024 Nov 27;12(12):2715. doi: 10.3390/biomedicines12122715 (PMC11726958; doi:10.3390/biomedicines12122715)
Supplement: Supplementary file 1 [file biomedicines-12-02715-s001.zip]

Archive with 1 entries (1 files):
- biomedicines-3265010-supplementary.pdf
